# Supplementary material for: Real-time co-site optical microscopy study on the morphological changes of the dentine’s surface after citric acid and sodium hypochlorite: a single-tooth model
Source: BMC Oral Health. 2021 Sep 17;21:454. doi: 10.1186/s12903-021-01815-6 (PMC8449479; doi:10.1186/s12903-021-01815-6)
Supplement: Supplementary file 1 — Additional file 1. Detailed data is available in the additional file upon reasonable request (Additional file 1). [file 12903_2021_1815_MOESM1_ESM.xlsx]

## Sheet: Diameter
	Gr1						Gr2
Stage	0	A	B	C	D		0	A	B	C	D
		3.76	4.11	4.26	4.92			3.93	4.81	4.86	5.62
		3.59	4.04	4.31	5.1			3.89	4.63	4.92	5.81
		3.71	4.23	4.42	5.19			3.83	4.9	5.1	5.98
		3.69	4.09	4.4	5.04			4.01	4.76	5.03	5.84
		3.61	4.18	4.33	5.13			3.91	4.79	4.98	5.73
		3.66	4.14	4.32	5.05			3.98	4.83	4.91	5.78
		3.61	4.1	4.29	4.98			3.91	4.76	4.87	5.88
		3.73	4.18	4.39	5.11			3.81	4.88	5.03	5.95
		3.67	4.19	4.41	5.16			3.94	4.73	5.08	5.79
		3.73	4.07	4.37	5.09			3.92	4.71	4.96	5.82
	med.	3.68	4.125	4.35	5.095		med.	3.915	4.775	4.97	5.815
	SD	0.0583476	0.0607454	0.0553775	0.0819282		SD	0.0605622	0.0806915	0.0846168	0.103923

## Sheet: Smear Layer
	Group 1						n=10
stage	0	A	B	C	D
scale
1	0	1	4	7	9
2	0	5	5	3	1
3	0	3	1	0	0
4	0	1	0	0	0
5	10	0	0	0	0
	Group 2
stage	0	A	B	C	D
scale
1	0	3	6	8	9
2	0	6	4	2	1
3	0	1	0	0	0
4	0	0	0	0	0
5	10	0	0	0	0
